# Supplementary material for: Occurrence of Aeromonas Species in the Cutaneous Mucus of Barbour’s Seahorses (Hippocampus barbouri) as Revealed by High-Throughput Sequencing
Source: Animals (Basel). 2023 Apr 3;13(7):1241. doi: 10.3390/ani13071241 (PMC10092988; doi:10.3390/ani13071241)
Supplement: Supplementary file 1 [file animals-13-01241-s001.zip]

Archive with 1 entries (1 files):
- animals-2089375-supplementary.pdf
